# Supplementary material for: A Dysbiosis–Urolithin A Depletion–Low 6-Sulfatoxymelatonin Triad as a Composite Biomarker Framework Across Age-Related Vascular and Malignant Disease States
Source: Int J Mol Sci. 2026 Jun 25;27(13):5753. doi: 10.3390/ijms27135753 (PMC13361097; doi:10.3390/ijms27135753)
Supplement: Supplementary file 1 [file ijms-27-05753-s001.zip]

Archive with 1 entries (1 files):
- ijms-4362479-supplementary.pdf
